# Supplementary material for: Numerical Simulation and Experimental Verification of Electric–Acoustic Conversion Property of Tangentially Polarized Thin Cylindrical Transducer
Source: Micromachines (Basel). 2021 Oct 30;12(11):1333. doi: 10.3390/mi12111333 (PMC8624405; doi:10.3390/mi12111333)
Supplement: Supplementary file 1 [file micromachines-12-01333-s001.zip]

Archive with 1 entries (1 files):
- micromachines-1403786-supplementary.pdf
